# Supplementary material for: A Structural Model of the Genome Packaging Process in a Membrane-Containing Double Stranded DNA Virus
Source: PLoS Biol. 2014 Dec 16;12(12):e1002024. doi: 10.1371/journal.pbio.1002024 (PMC4267777; doi:10.1371/journal.pbio.1002024)
Supplement: Data S1 — Numerical data for the FSC plot in Figure S2A. (XLSX) [file pbio.1002024.s012.xlsx]

## Sheet: FigureS2A-numerical-data.txt
0.00106838	0.999958
0.00213675	0.999964
0.00320513	0.999324
0.0042735	0.999895
0.00534188	0.999685
0.00641026	0.998444
0.00747863	0.999208
0.00854701	0.996976
0.00961538	0.99341
0.0106838	0.993661
0.0117521	0.99102
0.0128205	0.981277
0.0138889	0.985848
0.0149573	0.984367
0.0160256	0.974806
0.017094	0.975291
0.0181624	0.96867
0.0192308	0.960729
0.0202991	0.956129
0.0213675	0.961828
0.0224359	0.968137
0.0235043	0.979174
0.0245726	0.981181
0.025641	0.986659
0.0267094	0.986691
0.0277778	0.981951
0.0288462	0.982196
0.0299145	0.981706
0.0309829	0.979411
0.0320513	0.974216
0.0331197	0.961013
0.034188	0.953927
0.0352564	0.954614
0.0363248	0.941966
0.0373932	0.948672
0.0384615	0.959894
0.0395299	0.960704
0.0405983	0.946087
0.0416667	0.938387
0.042735	0.936289
0.0438034	0.924174
0.0448718	0.900771
0.0459402	0.886645
0.0470085	0.885172
0.0480769	0.890066
0.0491453	0.893671
0.0502137	0.893948
0.0512821	0.882882
0.0523504	0.869139
0.0534188	0.854748
0.0544872	0.831053
0.0555556	0.784905
0.0566239	0.714677
0.0576923	0.643243
0.0587607	0.629557
0.0598291	0.625486
0.0608974	0.590713
0.0619658	0.586148
0.0630342	0.617602
0.0641026	0.603884
0.0651709	0.545567
0.0662393	0.56683
0.0673077	0.569014
0.0683761	0.505473
0.0694444	0.496661
0.0705128	0.499505
0.0715812	0.47209
0.0726496	0.420401
0.073718	0.373143
0.0747863	0.348639
0.0758547	0.319517
0.0769231	0.303259
0.0779915	0.293005
0.0790598	0.248589
0.0801282	0.170711
0.0811966	0.155172
0.082265	0.142306
0.0833333	0.126636
0.0844017	0.129099
0.0854701	0.125428
0.0865385	0.119518
0.0876068	0.106594
0.0886752	0.095506
0.0897436	0.077113
0.090812	0.080107
0.0918803	0.078361
0.0929487	0.067436
0.0940171	0.060533
0.0950855	0.052773
0.0961538	0.048881
0.0972222	0.04669
0.0982906	0.04058
0.099359	0.034906
0.100427	0.035253
0.101496	0.034831
0.102564	0.030896
0.103632	0.026547
0.104701	0.018873
0.105769	0.020804
0.106838	0.01904
0.107906	0.011478
0.108974	0.011451
0.110043	0.012736
0.111111	0.009136
0.112179	0.007234
0.113248	0.013974
0.114316	0.008064
0.115385	0.004344
0.116453	0.005062
0.117521	0.009382
0.11859	0.009008
0.119658	0.006036
0.120727	0.004076
0.121795	0.006444
0.122863	0.005276
0.123932	0.002032
0.125	0.004537
0.126068	0.00123
0.127137	0.005454
0.128205	0.007659
0.129274	-0.000189
0.130342	0.000852
0.13141	0.001807
0.132479	2.3e-05
0.133547	0.001115
0.134615	0.002938
0.135684	0.002422
0.136752	0.000496
0.137821	-0.00145
0.138889	0.003803
0.139957	0.000926
0.141026	0.004552
0.142094	0.001492
0.143162	5.8e-05
0.144231	0.001102
0.145299	-0.003607
0.146368	0.000191
0.147436	0.002998
0.148504	0.001649
0.149573	0.001572
0.150641	-0.000239
0.151709	-0.000788
0.152778	0.00206
0.153846	0.000686
0.154915	0.002958
0.155983	-0.000563
0.157051	-0.002771
0.15812	0.001225
0.159188	0.003003
0.160256	0.002264
0.161325	0.003695
0.162393	0.000699
0.163462	-0.001722
0.16453	-0.000762
0.165598	-0.000907
0.166667	0.000759
0.167735	0.000792
0.168803	-0.001359
0.169872	-0.002027
0.17094	0.001021
0.172009	0.000124
0.173077	0.002045
0.174145	0.00143
0.175214	-0.001081
0.176282	0.000928
0.17735	-0.000436
0.178419	0.000916
0.179487	0.000226
0.180556	-0.003767
0.181624	0.001333
0.182692	0.000773
0.183761	0.003771
0.184829	-0.002692
0.185897	0.003279
0.186966	0.000225
0.188034	0.002537
0.189103	-0.000299
0.190171	-0.001462
0.191239	0.003261
0.192308	-0.001536
