# Supplementary material for: A Structural Model of the Genome Packaging Process in a Membrane-Containing Double Stranded DNA Virus
Source: PLoS Biol. 2014 Dec 16;12(12):e1002024. doi: 10.1371/journal.pbio.1002024 (PMC4267777; doi:10.1371/journal.pbio.1002024)
Supplement: Data S5 — Numerical data for the FSC plot in Figure S5A. (XLSX) [file pbio.1002024.s016.xlsx]

## Sheet: FigureS5A-numerical-data.txt
0.000955657	0.999897
0.00191131	0.999594
0.00286697	0.998943
0.00382263	0.9976
0.00477829	0.995181
0.00573394	0.991297
0.0066896	0.986353
0.00764526	0.980642
0.00860092	0.974431
0.00955657	0.972997
0.0105122	0.972322
0.0114679	0.9719
0.0124235	0.971234
0.0133792	0.966909
0.0143349	0.960877
0.0152905	0.94918
0.0162462	0.928651
0.0172018	0.888935
0.0181575	0.814624
0.0191131	0.718227
0.0200688	0.700499
0.0210245	0.777213
0.0219801	0.826643
0.0229358	0.847247
0.0238914	0.854071
0.0248471	0.858662
0.0258028	0.859983
0.0267584	0.863134
0.0277141	0.865392
0.0286697	0.866815
0.0296254	0.863049
0.030581	0.855217
0.0315367	0.841782
0.0324924	0.823553
0.033448	0.798675
0.0344037	0.766318
0.0353593	0.729088
0.036315	0.679571
0.0372706	0.620128
0.0382263	0.544744
0.039182	0.453823
0.0401376	0.369617
0.0410933	0.297071
0.0420489	0.260948
0.0430046	0.249876
0.0439602	0.250467
0.0449159	0.251576
0.0458716	0.240351
0.0468272	0.228888
0.0477829	0.208625
0.0487385	0.197487
0.0496942	0.180726
0.0506498	0.160236
0.0516055	0.141084
0.0525612	0.117297
0.0535168	0.092513
0.0544725	0.065756
0.0554281	0.040913
0.0563838	0.02259
0.0573394	0.005878
0.0582951	0.002934
0.0592508	0.00925
0.0602064	0.013733
0.0611621	0.023545
0.0621177	0.037608
0.0630734	0.038104
0.0640291	0.040427
0.0649847	0.035126
0.0659404	0.029615
0.066896	0.021654
0.0678517	0.016362
0.0688073	0.015053
0.069763	0.00992
0.0707187	0.006586
0.0716743	-0.001157
0.07263	-0.005625
0.0735856	-0.008752
0.0745413	-0.01146
0.0754969	-0.012403
0.0764526	-0.006667
0.0774083	-0.008687
0.0783639	-0.006343
0.0793196	-0.008858
0.0802752	-0.012247
0.0812309	-0.011405
0.0821865	-0.011006
0.0831422	0.002898
0.0840979	0.015228
0.0850535	0.029922
0.0860092	0.041617
0.0869648	0.039645
0.0879205	0.035158
0.0888761	0.021874
0.0898318	0.006078
0.0907875	-0.008813
0.0917431	-0.020488
0.0926988	-0.027332
0.0936544	-0.028792
0.0946101	-0.028103
0.0955657	-0.025752
0.0965214	-0.02006
0.0974771	-0.017636
0.0984327	-0.013915
0.0993884	-0.00925
0.100344	-0.007098
0.1013	-0.007703
0.102255	-0.005944
0.103211	-0.005903
0.104167	-0.003477
0.105122	0.001326
0.106078	0.006515
0.107034	0.013841
0.107989	0.015689
0.108945	0.018131
0.109901	0.01771
0.110856	0.014702
0.111812	0.012634
0.112768	0.010489
0.113723	0.009327
0.114679	0.005757
0.115635	0.001519
0.11659	-0.001935
0.117546	-0.007119
0.118502	-0.015581
0.119457	-0.025565
0.120413	-0.034096
0.121368	-0.043392
0.122324	-0.050604
0.12328	-0.054323
0.124235	-0.052626
0.125191	-0.047139
0.126147	-0.038341
0.127102	-0.028224
0.128058	-0.016202
0.129014	-0.006494
0.129969	-0.002042
0.130925	0.001136
0.131881	-0.001408
0.132836	-0.007575
0.133792	-0.017329
0.134748	-0.024595
0.135703	-0.029791
0.136659	-0.028574
0.137615	-0.02475
0.13857	-0.016681
0.139526	-0.010344
0.140482	-0.006923
0.141437	-0.004914
0.142393	-0.006614
0.143349	-0.008206
0.144304	-0.009994
0.14526	-0.009184
0.146216	-0.007354
0.147171	0.000757
0.148127	0.009176
0.149083	0.018733
0.150038	0.029428
0.150994	0.034409
0.15195	0.033521
0.152905	0.027422
0.153861	0.017298
0.154817	0.007572
0.155772	7.1e-05
0.156728	-0.000162
0.157683	0.002834
0.158639	0.006223
0.159595	0.009853
0.16055	0.008643
0.161506	0.003935
0.162462	-0.004421
0.163417	-0.013384
0.164373	-0.017388
0.165329	-0.016913
0.166284	-0.011706
0.16724	-0.003767
0.168196	0.004272
0.169151	0.010148
0.170107	0.009694
0.171063	0.005062
0.172018	-0.000818
0.172974	-0.008609
0.17393	-0.016416
0.174885	-0.02134
0.175841	-0.023851
0.176797	-0.022774
0.177752	-0.017838
0.178708	-0.010621
0.179664	-0.000229
0.180619	0.00872
0.181575	0.015442
0.182531	0.020302
0.183486	0.019232
0.184442	0.015141
0.185398	0.00812
0.186353	0.002101
0.187309	-0.002457
0.188265	-0.004907
0.18922	-0.004757
0.190176	-0.007247
0.191131	-0.008415
0.192087	-0.011916
0.193043	-0.014441
0.193998	-0.016544
0.194954	-0.016355
0.19591	-0.012857
0.196865	-0.009124
0.197821	-0.002151
0.198777	-3.7e-05
0.199732	0.004643
0.200688	0.004362
0.201644	0.002603
0.202599	-0.001958
0.203555	-0.00675
0.204511	-0.011768
0.205466	-0.013578
0.206422	-0.013328
0.207378	-0.011993
0.208333	-0.010177
0.209289	-0.010996
0.210245	-0.010646
0.2112	-0.013427
0.212156	-0.01551
0.213112	-0.015232
0.214067	-0.015461
0.215023	-0.014227
0.215979	-0.013899
0.216934	-0.013988
0.21789	-0.012807
0.218846	-0.011381
0.219801	-0.009171
0.220757	-0.006163
0.221713	-0.003143
0.222668	-0.002972
0.223624	-0.003374
0.224579	-0.005462
0.225535	-0.009286
0.226491	-0.010264
0.227446	-0.009941
0.228402	-0.008714
0.229358	-0.006772
