# Supplementary material for: A Structural Model of the Genome Packaging Process in a Membrane-Containing Double Stranded DNA Virus
Source: PLoS Biol. 2014 Dec 16;12(12):e1002024. doi: 10.1371/journal.pbio.1002024 (PMC4267777; doi:10.1371/journal.pbio.1002024)
Supplement: Data S6 — Numerical data for the FSC plot in Figure S5B. (XLSX) [file pbio.1002024.s017.xlsx]

## Sheet: FigureS5B-numerical-data.txt
0.000955657	0.999964
0.00191131	0.99871
0.00286697	0.999228
0.00382263	0.998645
0.00477829	0.997152
0.00573394	0.996411
0.0066896	0.988211
0.00764526	0.97716
0.00860092	0.99036
0.00955657	0.980316
0.0105122	0.989142
0.0114679	0.981308
0.0124235	0.97532
0.0133792	0.948058
0.0143349	0.887521
0.0152905	0.834777
0.0162462	0.820549
0.0172018	0.796899
0.0181575	0.787531
0.0191131	0.801975
0.0200688	0.772979
0.0210245	0.721395
0.0219801	0.807609
0.0229358	0.823673
0.0238914	0.84915
0.0248471	0.854679
0.0258028	0.851148
0.0267584	0.840437
0.0277141	0.773736
0.0286697	0.76129
0.0296254	0.751144
0.030581	0.73544
0.0315367	0.691313
0.0324924	0.580306
0.033448	0.55097
0.0344037	0.512343
0.0353593	0.45626
0.036315	0.424213
0.0372706	0.423463
0.0382263	0.471495
0.039182	0.428954
0.0401376	0.337232
0.0410933	0.282295
0.0420489	0.252245
0.0430046	0.231803
0.0439602	0.204312
0.0449159	0.162115
0.0458716	0.109638
0.0468272	0.106538
0.0477829	0.08268
0.0487385	0.060191
0.0496942	0.050218
0.0506498	0.04318
0.0516055	0.02144
0.0525612	0.019254
0.0535168	0.007221
0.0544725	0.018957
0.0554281	0.013536
0.0563838	-0.011782
0.0573394	-0.004693
0.0582951	0.004943
0.0592508	0.005347
0.0602064	0.002964
0.0611621	0.011825
0.0621177	0.004469
0.0630734	0.013424
0.0640291	0.002967
0.0649847	0.00412
0.0659404	0.015357
0.066896	0.011342
0.0678517	0.025773
0.0688073	0.023362
0.069763	0.024056
0.0707187	0.015926
0.0716743	0.017616
0.07263	0.01533
0.0735856	0.01797
0.0745413	0.005924
0.0754969	0.005776
0.0764526	0.003561
0.0774083	0.006819
0.0783639	0.007968
0.0793196	0.002502
0.0802752	-0.005954
0.0812309	-0.003
0.0821865	-0.001396
0.0831422	0.006242
0.0840979	0.002446
0.0850535	-0.001395
0.0860092	-0.002127
0.0869648	0.002688
0.0879205	0.009748
0.0888761	0.000644
0.0898318	-0.002002
0.0907875	0.001585
0.0917431	0.007815
0.0926988	0.007003
0.0936544	0.004925
0.0946101	-0.002062
0.0955657	-0.003546
0.0965214	0.004493
0.0974771	-0.000325
0.0984327	-0.002125
0.0993884	-0.000978
0.100344	-0.001847
0.1013	0.002296
0.102255	0.010036
0.103211	0.002664
0.104167	-4.5e-05
0.105122	0.001804
0.106078	-0.001214
0.107034	0.002846
0.107989	0.00499
0.108945	-0.002197
0.109901	-0.004339
0.110856	-0.000685
0.111812	-0.001022
0.112768	-0.005063
0.113723	0.002676
0.114679	0.000416
0.115635	-0.000748
0.11659	-0.000155
0.117546	-0.001893
0.118502	-0.003643
0.119457	-0.000696
0.120413	-0.000815
0.121368	-0.000357
0.122324	0.001565
0.12328	-0.001566
0.124235	-0.000372
0.125191	0.005278
0.126147	0.00376
0.127102	0.004602
0.128058	-0.003808
0.129014	-0.001757
0.129969	-0.001244
0.130925	0.002708
0.131881	0.001461
0.132836	-0.000294
0.133792	0.000863
0.134748	0.004476
0.135703	0.001469
0.136659	-0.000874
0.137615	0.001682
0.13857	0.000303
0.139526	-0.004017
0.140482	-6.9e-05
0.141437	-0.000742
0.142393	-0.003224
0.143349	-0.000212
0.144304	-0.001645
0.14526	0.001306
0.146216	-0.002962
0.147171	0.003407
0.148127	-0.004714
0.149083	0.001165
0.150038	-0.00147
0.150994	0.001002
0.15195	-0.000231
0.152905	0.00063
0.153861	-0.000825
0.154817	-0.002343
0.155772	-0.001828
0.156728	-0.003502
0.157683	-0.001063
0.158639	-0.00312
0.159595	-0.000371
0.16055	0.001724
0.161506	-0.000374
0.162462	-0.001278
0.163417	-0.00036
0.164373	-0.000734
0.165329	-0.001479
0.166284	-0.000813
0.16724	-0.003858
0.168196	-0.000733
0.169151	-0.003063
0.170107	0.000878
0.171063	-8.8e-05
0.172018	-0.000203
0.172974	-0.000867
0.17393	-0.001253
0.174885	-0.002059
0.175841	0.000215
0.176797	-0.001756
0.177752	-0.000528
0.178708	-0.00303
0.179664	-0.00274
0.180619	-0.001195
0.181575	-0.001974
0.182531	-0.0005
0.183486	0.000133
0.184442	-0.000129
0.185398	0.001011
0.186353	-0.001082
0.187309	-0.002489
0.188265	-0.003528
0.18922	-0.002073
0.190176	-0.003379
0.191131	-0.002147
0.192087	-0.000161
0.193043	0.000499
0.193998	0.001717
0.194954	0.003076
0.19591	0.000798
0.196865	-0.000603
0.197821	-0.002025
0.198777	-0.000713
0.199732	0.000387
0.200688	7e-06
0.201644	-0.000337
0.202599	0.000484
0.203555	0.002007
0.204511	0.003897
0.205466	0.001638
0.206422	-8.7e-05
0.207378	-0.001529
0.208333	-0.00404
0.209289	-0.002688
0.210245	-0.000927
0.2112	0.000425
0.212156	0.000926
0.213112	0.001647
0.214067	0.001508
0.215023	0.000756
0.215979	0.000221
0.216934	-0.002351
0.21789	0.001238
0.218846	0.001248
0.219801	0.00184
0.220757	0.001778
0.221713	0.00033
0.222668	0.001393
0.223624	0.00091
0.224579	0.001911
0.225535	0.001711
0.226491	0.002462
0.227446	0.001636
0.228402	-0.000357
0.229358	0.000641
