# Supplementary material for: A Structural Model of the Genome Packaging Process in a Membrane-Containing Double Stranded DNA Virus
Source: PLoS Biol. 2014 Dec 16;12(12):e1002024. doi: 10.1371/journal.pbio.1002024 (PMC4267777; doi:10.1371/journal.pbio.1002024)
Supplement: Data S7 — Numerical data for the FSC plot in Figure S5C. (XLSX) [file pbio.1002024.s018.xlsx]

## Sheet: FigureS5C-numerical-data.txt
0.000955657	0.999937
0.00191131	0.998699
0.00286697	0.999052
0.00382263	0.997007
0.00477829	0.994149
0.00573394	0.995362
0.0066896	0.984579
0.00764526	0.974016
0.00860092	0.99004
0.00955657	0.974988
0.0105122	0.988782
0.0114679	0.970285
0.0124235	0.972118
0.0133792	0.950141
0.0143349	0.892673
0.0152905	0.881276
0.0162462	0.814431
0.0172018	0.772072
0.0181575	0.755799
0.0191131	0.74865
0.0200688	0.728279
0.0210245	0.722902
0.0219801	0.794896
0.0229358	0.818913
0.0238914	0.853251
0.0248471	0.859425
0.0258028	0.870849
0.0267584	0.866433
0.0277141	0.822717
0.0286697	0.817395
0.0296254	0.818121
0.030581	0.822649
0.0315367	0.785548
0.0324924	0.725016
0.033448	0.681974
0.0344037	0.665811
0.0353593	0.626784
0.036315	0.576413
0.0372706	0.590535
0.0382263	0.639668
0.039182	0.603666
0.0401376	0.532893
0.0410933	0.505697
0.0420489	0.473206
0.0430046	0.442806
0.0439602	0.415444
0.0449159	0.372637
0.0458716	0.290482
0.0468272	0.279509
0.0477829	0.267538
0.0487385	0.266508
0.0496942	0.221886
0.0506498	0.205957
0.0516055	0.195566
0.0525612	0.179063
0.0535168	0.175839
0.0544725	0.136234
0.0554281	0.111993
0.0563838	0.080673
0.0573394	0.065898
0.0582951	0.053209
0.0592508	0.050146
0.0602064	0.028413
0.0611621	0.018719
0.0621177	0.001979
0.0630734	0.002127
0.0640291	-0.003456
0.0649847	0.000498
0.0659404	0.006633
0.066896	0.014436
0.0678517	0.017623
0.0688073	0.038412
0.069763	0.049467
0.0707187	0.053026
0.0716743	0.04614
0.07263	0.037697
0.0735856	0.030904
0.0745413	0.021452
0.0754969	0.025165
0.0764526	0.032333
0.0774083	0.035682
0.0783639	0.035411
0.0793196	0.031796
0.0802752	0.018906
0.0812309	0.015527
0.0821865	0.018415
0.0831422	0.007867
0.0840979	0.014254
0.0850535	0.013547
0.0860092	0.012906
0.0869648	0.01463
0.0879205	0.003148
0.0888761	0.001018
0.0898318	-0.000407
0.0907875	0.002516
0.0917431	-0.002012
0.0926988	0.000296
0.0936544	0.004007
0.0946101	0.004901
0.0955657	0.00401
0.0965214	0.004784
0.0974771	-0.001373
0.0984327	0.0028
0.0993884	0.003461
0.100344	0.005501
0.1013	0.00115
0.102255	0.002421
0.103211	0.001921
0.104167	0.001251
0.105122	-0.001325
0.106078	0.000526
0.107034	0.001974
0.107989	-0.000954
0.108945	0.006374
0.109901	-0.000285
0.110856	-0.005588
0.111812	0.001869
0.112768	0.001429
0.113723	0.001347
0.114679	0.004243
0.115635	0.004621
0.11659	0.005779
0.117546	0.001596
0.118502	9.2e-05
0.119457	0.002274
0.120413	0.002597
0.121368	-0.001533
0.122324	-0.000389
0.12328	0.000708
0.124235	0.000804
0.125191	0.006958
0.126147	-0.00269
0.127102	-0.004958
0.128058	-0.00195
0.129014	0.001404
0.129969	-0.002648
0.130925	0.00071
0.131881	0.001859
0.132836	0.002511
0.133792	0.00056
0.134748	0.006529
0.135703	0.005923
0.136659	0.002587
0.137615	0.002037
0.13857	0.002591
0.139526	0.00148
0.140482	-0.00047
0.141437	0.002805
0.142393	0.003166
0.143349	0.002401
0.144304	0.005045
0.14526	0.001593
0.146216	0.002074
0.147171	0.00081
0.148127	0.000959
0.149083	0.005038
0.150038	0.003771
0.150994	0.003379
0.15195	0.003206
0.152905	0.007648
0.153861	0.00205
0.154817	0.003265
0.155772	0.003811
0.156728	0.003356
0.157683	0.00573
0.158639	0.004677
0.159595	0.005634
0.16055	0.005514
0.161506	0.004423
0.162462	0.004426
0.163417	0.004806
0.164373	0.002904
0.165329	0.004538
0.166284	0.005513
0.16724	0.003569
0.168196	0.00621
0.169151	0.005184
0.170107	0.006155
0.171063	0.007008
0.172018	0.007629
0.172974	0.007227
0.17393	0.005455
0.174885	0.004644
0.175841	0.00408
0.176797	0.006059
0.177752	0.006318
0.178708	0.007467
0.179664	0.008626
0.180619	0.007483
0.181575	0.002647
0.182531	0.005243
0.183486	0.004158
0.184442	0.007252
0.185398	0.00483
0.186353	0.008406
0.187309	0.006305
0.188265	0.007384
0.18922	0.004189
0.190176	0.005137
0.191131	0.00401
0.192087	0.004037
0.193043	0.006983
0.193998	0.009615
0.194954	0.010002
0.19591	0.007574
0.196865	0.00769
0.197821	0.0061
0.198777	0.004958
0.199732	0.006188
0.200688	0.007805
0.201644	0.00916
0.202599	0.00788
0.203555	0.007963
0.204511	0.007481
0.205466	0.007738
0.206422	0.009184
0.207378	0.009465
0.208333	0.009506
0.209289	0.008271
0.210245	0.007866
0.2112	0.008411
0.212156	0.009323
0.213112	0.007755
0.214067	0.006506
0.215023	0.006594
0.215979	0.007737
0.216934	0.009603
0.21789	0.009556
0.218846	0.006454
0.219801	0.006115
0.220757	0.003474
0.221713	0.003115
0.222668	0.005002
0.223624	0.008053
0.224579	0.007903
0.225535	0.011523
0.226491	0.00791
0.227446	0.01005
0.228402	0.010058
0.229358	0.008145
