# Supplementary material for: A Structural Model of the Genome Packaging Process in a Membrane-Containing Double Stranded DNA Virus
Source: PLoS Biol. 2014 Dec 16;12(12):e1002024. doi: 10.1371/journal.pbio.1002024 (PMC4267777; doi:10.1371/journal.pbio.1002024)
Supplement: Data S8 — Numerical data for the rotational correlation plot in Figure S8A. (XLSX) [file pbio.1002024.s019.xlsx]

## Sheet: FigureS8A-numerical-data.txt
-180	0.876048
-179	0.859466
-178	0.819016
-177	0.759728
-176	0.695362
-175	0.624636
-174	0.546808
-173	0.476458
-172	0.412678
-171	0.357924
-170	0.315767
-169	0.284023
-168	0.261055
-167	0.246084
-166	0.238916
-165	0.237804
-164	0.2429
-163	0.252693
-162	0.269169
-161	0.293653
-160	0.325254
-159	0.366406
-158	0.413994
-157	0.47083
-156	0.530977
-155	0.589945
-154	0.648225
-153	0.702137
-152	0.744676
-151	0.771913
-150	0.784375
-149	0.775221
-148	0.747623
-147	0.709339
-146	0.657536
-145	0.601995
-144	0.543706
-143	0.484667
-142	0.431537
-141	0.384752
-140	0.343552
-139	0.310955
-138	0.285656
-137	0.26873
-136	0.258793
-135	0.252972
-134	0.25693
-133	0.268223
-132	0.285012
-131	0.311893
-130	0.344094
-129	0.387383
-128	0.438525
-127	0.497917
-126	0.562484
-125	0.627896
-124	0.690582
-123	0.748877
-122	0.793573
-121	0.825039
-120	0.838672
-119	0.827263
-118	0.798671
-117	0.749282
-116	0.686929
-115	0.621601
-114	0.549848
-113	0.481487
-112	0.416561
-111	0.358711
-110	0.314548
-109	0.277092
-108	0.25024
-107	0.23407
-106	0.225322
-105	0.223063
-104	0.227035
-103	0.236599
-102	0.253323
-101	0.275679
-100	0.304614
-99	0.342048
-98	0.391207
-97	0.447798
-96	0.509272
-95	0.575421
-94	0.636438
-93	0.692145
-92	0.74399
-91	0.776517
-90	0.785667
-89	0.781381
-88	0.753596
-87	0.70604
-86	0.654575
-85	0.598303
-84	0.535063
-83	0.477991
-82	0.426596
-81	0.382347
-80	0.348669
-79	0.324293
-78	0.306909
-77	0.296395
-76	0.291683
-75	0.291724
-74	0.297366
-73	0.308363
-72	0.325726
-71	0.352406
-70	0.387391
-69	0.432431
-68	0.485225
-67	0.547814
-66	0.613826
-65	0.677661
-64	0.740195
-63	0.797449
-62	0.840794
-61	0.865582
-60	0.872399
-59	0.853372
-58	0.813561
-57	0.761679
-56	0.695115
-55	0.625106
-54	0.553569
-53	0.481959
-52	0.417356
-51	0.360618
-50	0.310715
-49	0.271198
-48	0.240901
-47	0.220082
-46	0.207345
-45	0.200293
-44	0.202226
-43	0.211498
-42	0.22557
-41	0.248321
-40	0.274869
-39	0.311877
-38	0.355393
-37	0.406256
-36	0.462552
-35	0.5192
-34	0.574397
-33	0.625475
-32	0.666025
-31	0.695261
-30	0.710737
-29	0.705284
-28	0.685201
-27	0.646974
-26	0.598114
-25	0.547078
-24	0.492016
-23	0.439893
-22	0.390624
-21	0.34686
-20	0.314484
-19	0.287765
-18	0.269191
-17	0.259385
-16	0.255487
-15	0.257894
-14	0.26544
-13	0.279345
-12	0.301147
-11	0.330164
-10	0.368205
-9	0.416953
-8	0.480284
-7	0.552663
-6	0.630575
-5	0.714705
-4	0.793589
-3	0.864341
-2	0.929062
-1	0.972492
0	0.989316
1	0.972271
2	0.928064
3	0.862248
4	0.790969
5	0.712399
6	0.62593
7	0.547781
8	0.47641
9	0.41424
10	0.365706
11	0.328491
12	0.299464
13	0.279049
14	0.266512
15	0.25994
16	0.260406
17	0.264574
18	0.275831
19	0.294006
20	0.31975
21	0.354955
22	0.395662
23	0.445905
24	0.499231
25	0.551719
26	0.60193
27	0.648064
28	0.682395
29	0.701099
30	0.705769
31	0.690718
32	0.657766
33	0.615844
34	0.561616
35	0.505278
36	0.447841
37	0.390888
38	0.340067
39	0.296286
40	0.258558
41	0.229494
42	0.209002
43	0.197014
44	0.192593
45	0.194199
46	0.205397
47	0.223136
48	0.246305
49	0.279706
50	0.317454
51	0.366161
52	0.423213
53	0.488199
54	0.557346
55	0.628528
56	0.69678
57	0.760423
58	0.81124
59	0.849344
60	0.869559
61	0.86415
62	0.840114
63	0.79655
64	0.739536
65	0.679057
66	0.613009
67	0.548809
68	0.48794
69	0.433492
70	0.391779
71	0.355673
72	0.328818
73	0.312811
74	0.30279
75	0.29914
76	0.299434
77	0.305502
78	0.317369
79	0.334446
80	0.357637
81	0.389821
82	0.434218
83	0.485869
84	0.542211
85	0.603533
86	0.659719
87	0.710298
88	0.756545
89	0.782839
90	0.785667
91	0.775248
92	0.74114
93	0.687621
94	0.630538
95	0.569077
96	0.500897
97	0.438765
98	0.382388
99	0.333274
100	0.294427
101	0.26477
102	0.241824
103	0.225599
104	0.216682
105	0.21306
106	0.216649
107	0.225525
108	0.242699
109	0.268591
110	0.304116
111	0.351167
112	0.405369
113	0.470308
114	0.538938
115	0.607311
116	0.673688
117	0.735025
118	0.782799
119	0.812106
120	0.824298
121	0.812391
122	0.778773
123	0.733415
124	0.673505
125	0.610114
126	0.544969
127	0.480656
128	0.422088
129	0.371149
130	0.327217
131	0.292526
132	0.268321
133	0.253788
134	0.247538
135	0.247067
136	0.256919
137	0.272262
138	0.292118
139	0.320711
140	0.352037
141	0.392306
142	0.438777
143	0.491902
144	0.54876
145	0.606743
146	0.660959
147	0.711207
148	0.749235
149	0.776004
150	0.787769
151	0.777163
152	0.75096
153	0.707192
154	0.651854
155	0.594847
156	0.533066
157	0.474402
158	0.418947
159	0.368959
160	0.330792
161	0.2977
162	0.273024
163	0.257831
164	0.248238
165	0.245122
166	0.247538
167	0.25666
168	0.273513
169	0.297293
170	0.329249
171	0.371434
172	0.427456
173	0.492102
174	0.561979
175	0.636877
176	0.706433
177	0.768578
178	0.824744
179	0.862095
