# Supplementary material for: A Structural Model of the Genome Packaging Process in a Membrane-Containing Double Stranded DNA Virus
Source: PLoS Biol. 2014 Dec 16;12(12):e1002024. doi: 10.1371/journal.pbio.1002024 (PMC4267777; doi:10.1371/journal.pbio.1002024)
Supplement: Data S9 — Numerical data for the rotational correlation plot in Figure S8B. (XLSX) [file pbio.1002024.s020.xlsx]

## Sheet: FigureS8B-numerical-data.txt
-180	0.955755
-179	0.948042
-178	0.925651
-177	0.890883
-176	0.844988
-175	0.791344
-174	0.731681
-173	0.669139
-172	0.606707
-171	0.545756
-170	0.489292
-169	0.437413
-168	0.393416
-167	0.358546
-166	0.332878
-165	0.319009
-164	0.316295
-163	0.324671
-162	0.344178
-161	0.373739
-160	0.412561
-159	0.457531
-158	0.507454
-157	0.559478
-156	0.611936
-155	0.66108
-154	0.70563
-153	0.742491
-152	0.771509
-151	0.789289
-150	0.795476
-149	0.790465
-148	0.773556
-147	0.746516
-146	0.710158
-145	0.666409
-144	0.617047
-143	0.563602
-142	0.50912
-141	0.454457
-140	0.402601
-139	0.355618
-138	0.315344
-137	0.284179
-136	0.263496
-135	0.256253
-134	0.259109
-133	0.276388
-132	0.305843
-131	0.347141
-130	0.398486
-129	0.458198
-128	0.524467
-127	0.593555
-126	0.663666
-125	0.730576
-124	0.791329
-123	0.842977
-122	0.882642
-121	0.908538
-120	0.91867
-119	0.913692
-118	0.89376
-117	0.859856
-116	0.815855
-115	0.762588
-114	0.704245
-113	0.642095
-112	0.580499
-111	0.520872
-110	0.46656
-109	0.418333
-108	0.380168
-107	0.351923
-106	0.33524
-105	0.329892
-104	0.335526
-103	0.352859
-102	0.379212
-101	0.414315
-100	0.457032
-99	0.504106
-98	0.555378
-97	0.608813
-96	0.661366
-95	0.711102
-94	0.756118
-93	0.793139
-92	0.821236
-91	0.839017
-90	0.84472
-89	0.840041
-88	0.823467
-87	0.797615
-86	0.762861
-85	0.721915
-84	0.675544
-83	0.626228
-82	0.576282
-81	0.526512
-80	0.479572
-79	0.435467
-78	0.397403
-77	0.366929
-76	0.344428
-75	0.332938
-74	0.332391
-73	0.343234
-72	0.366028
-71	0.400097
-70	0.445012
-69	0.497746
-68	0.55711
-67	0.620023
-66	0.684436
-65	0.745792
-64	0.802429
-63	0.849869
-62	0.887305
-61	0.910853
-60	0.919426
-59	0.913335
-58	0.891745
-57	0.856752
-56	0.810039
-55	0.754254
-54	0.69188
-53	0.625257
-52	0.55818
-51	0.492064
-50	0.430513
-49	0.375485
-48	0.329231
-47	0.29385
-46	0.270269
-45	0.260909
-44	0.261831
-43	0.276659
-42	0.302939
-41	0.339463
-40	0.38434
-39	0.435749
-38	0.491805
-37	0.54915
-36	0.606845
-35	0.660783
-34	0.709227
-33	0.749895
-32	0.780742
-31	0.800861
-30	0.808595
-29	0.805076
-28	0.790076
-27	0.76427
-26	0.730996
-25	0.690248
-24	0.645333
-23	0.596592
-22	0.547662
-21	0.4993
-20	0.454439
-19	0.413629
-18	0.380926
-17	0.356458
-16	0.342356
-15	0.338982
-14	0.346648
-13	0.366687
-12	0.397031
-11	0.437879
-10	0.488416
-9	0.545597
-8	0.609072
-7	0.67674
-6	0.744641
-5	0.810136
-4	0.870504
-3	0.920787
-2	0.959408
-1	0.983432
0	0.991786
1	0.983544
2	0.95976
3	0.922561
4	0.873497
5	0.816292
6	0.753018
7	0.687028
8	0.621504
9	0.557903
10	0.499265
11	0.445661
12	0.400278
13	0.364307
14	0.337704
15	0.323013
16	0.319513
17	0.327115
18	0.345839
19	0.374604
20	0.412637
21	0.456842
22	0.506049
23	0.557443
24	0.609349
25	0.658014
26	0.702139
27	0.738712
28	0.767343
29	0.784761
30	0.790577
31	0.785226
32	0.767999
33	0.740709
34	0.704203
35	0.660399
36	0.611206
37	0.558076
38	0.504144
39	0.450142
40	0.399017
41	0.352821
42	0.313375
43	0.282999
44	0.262938
45	0.256145
46	0.25934
47	0.276971
48	0.306766
49	0.348403
50	0.400108
51	0.460261
52	0.526933
53	0.596412
54	0.666896
55	0.734151
56	0.795191
57	0.847156
58	0.887061
59	0.91317
60	0.923507
61	0.918733
62	0.898978
63	0.865223
64	0.821421
65	0.768296
66	0.710099
67	0.648107
68	0.58669
69	0.527204
70	0.473021
71	0.424872
72	0.38673
73	0.358418
74	0.341591
75	0.336028
76	0.341379
77	0.358395
78	0.384393
79	0.419138
80	0.461466
81	0.508148
82	0.559011
83	0.61202
84	0.664105
85	0.713384
86	0.757929
87	0.79448
88	0.822124
89	0.839463
90	0.84472
91	0.839606
92	0.822611
93	0.796339
94	0.761181
95	0.719834
96	0.673067
97	0.623333
98	0.572932
99	0.522654
100	0.475153
101	0.430431
102	0.391725
103	0.360627
104	0.33757
105	0.325639
106	0.324811
107	0.335524
108	0.358358
109	0.392586
110	0.437778
111	0.490836
112	0.550574
113	0.613838
114	0.678611
115	0.740332
116	0.797331
117	0.845006
118	0.882842
119	0.906765
120	0.915657
121	0.909947
122	0.888768
123	0.854185
124	0.807938
125	0.752754
126	0.691063
127	0.625271
128	0.559098
129	0.493993
130	0.433467
131	0.379489
132	0.334198
133	0.299672
134	0.276861
135	0.268199
136	0.269681
137	0.284869
138	0.311338
139	0.347996
140	0.392958
141	0.444315
142	0.500227
143	0.557318
144	0.614659
145	0.668138
146	0.71606
147	0.7561
148	0.786302
149	0.805781
150	0.8129
151	0.808798
152	0.793295
153	0.767074
154	0.733397
155	0.692321
156	0.647107
157	0.598022
158	0.548701
159	0.499898
160	0.454516
161	0.413121
162	0.379769
163	0.35461
164	0.339764
165	0.33559
166	0.342379
167	0.361443
168	0.390662
169	0.430194
170	0.47913
171	0.534374
172	0.595481
173	0.66033
174	0.725009
175	0.787017
176	0.843739
177	0.890666
178	0.926421
179	0.948539
